# Supplementary material for: Mechanically Robust and Flexible GO/PI Hybrid Aerogels as Highly Efficient Oil Absorbents
Source: Polymers (Basel). 2022 Nov 13;14(22):4903. doi: 10.3390/polym14224903 (PMC9696896; doi:10.3390/polym14224903)
Supplement: Supplementary file 1 [file polymers-14-04903-s001.zip]

Archive with 1 entries (1 files):
- polymers-2020839-supplementary.pdf
